# Supplementary material for: PCB Coil Pairs for Small Magnetic Volumes
Source: Nanomaterials (Basel). 2026 Jun 28;16(13):801. doi: 10.3390/nano16130801 (PMC13363308; doi:10.3390/nano16130801)
Supplement: Supplementary file 1 [file nanomaterials-16-00801-s001.zip]

Archive with 1 entries (1 files):
- nanomaterials-4364679-supplementary.pdf
